# Supplementary material for: The Alleviation of Dextran Sulfate Sodium (DSS)-Induced Colitis Correlate with the logP Values of Food-Derived Electrophilic Compounds
Source: Antioxidants (Basel). 2022 Dec 5;11(12):2406. doi: 10.3390/antiox11122406 (PMC9774124; doi:10.3390/antiox11122406)
Supplement: Supplementary file 1 [file antioxidants-11-02406-s001.zip]

Archive with 1 entries (1 files):
- antioxidants-2055049-supplementary.pdf
